# Supplementary material for: Non-invasive assessment of adrenocortical activity as a measure of stress in giraffe (Giraffa camelopardalis)
Source: BMC Vet Res. 2016 Oct 18;12:235. doi: 10.1186/s12917-016-0864-8 (PMC5070010; doi:10.1186/s12917-016-0864-8)
Supplement: Additional file 1: — Full dataset in Microsoft Excel workbook format. (XLSX 61 kb) [file 12917_2016_864_MOESM1_ESM.xlsx]

## Sheet: Giraffe 1
Effects of Collection Time
Date	Time	hours before or after challenge	Cortisol ng/g feces	Corticosterone ng/g feces	11-oxoetiocholanolone I ng/g feces	11-oxoetiocholanolone II ng/g feces	3β,11β-diol-CM ng/g feces	3α,11β-diol-CM ng/g feces
2012-10-17	06:38:00	n/a	15.2		26.4	941.4	197.1	503.3
2012-10-17	07:22:00	n/a	15.6		86.9	184.3	158	270.3
2012-10-17	09:03:00	n/a	13.8	68	21.6	645.3	206	294.8
2012-10-17	09:46:00	n/a	18.2	85.1	34	566.7	275.1	477.7
2012-10-17	10:47:00	n/a	20.4	72.2	30.5	274.5	272.9	580.2
2012-10-17	13:12:00	n/a	16.8	79.3	31.8	264.7	228.7	460.2
2012-10-17	14:13:00	n/a	15.1	51.7	28.7	199.7	162.6	322.7
2012-10-17	14:36:00	n/a	18.6	56.2	41.9	221.5	222.1	723.5
2012-10-17	15:08:00	n/a	14.9	77.3	41.8	566.7	294.7	615.1
2012-10-17	17:00:00	n/a	14.3	77.5	38.8	252.7	147.7	425.2
2012-10-17	17:35:00	n/a	18.9	80.9	43.9	331.9	202.1	330.9
2012-10-17	22:36:00	n/a	24.2	92.1	70.1	218.7	204.6	415.9
2012-10-17	23:02:00	n/a	19.6	88.3	63.3	523.6	167.1	506.8
2012-10-18	01:50:00	n/a	26.6	84.4	62.6	199.8	172.3	372.8
2012-10-18	05:10:00	n/a	23.1	114.4	82.3	351.4	228.8	294.8
2012-10-18	05:30:00	n/a	15.1	125	66.6	504	243.9	767.8
2012-10-18	06:22:00	n/a	15.2	126.1	71.1	284.6	168.5	639.6
2012-10-18	08:12:00	n/a	28.7	145	99.2	142.8	161.3	158.4
2012-10-18	08:15:00	n/a	22.6	94.9	49.1	315.5	224.9	285.4
2012-10-18	09:14:00	n/a	20.6	99.4	64.4	257.5	212.8	288.9
2012-10-18	10:01:00	n/a	44.3	94.3	44.7	246.2	201.1	468.3
2012-10-18	13:35:00	n/a	18.9	71.2	44.6	267.3	187.7	268
2012-10-18	14:05:00	n/a	26.8	79.6	36.8	293.3	228.9	247
2012-10-18	14:38:00	n/a	25.3	110.2	52.8	290.3	281.9	816.7
2012-10-18	15:23:00	n/a	24.6	110	61.5	201.7	219.6	583.7
2012-10-18	17:26:00	n/a	20.4	83.6	59.7		196.8	556.9
2012-10-18	17:55:00	n/a	25.5	89.8	55.8	258.4	280.5	361.2
2012-10-18	21:24:00	n/a	19	112.6	121	329.1	337.4	520.8
2012-10-19	01:20:00	n/a	20.9	115.8	106.8	260.7	274.2	795.7
2012-10-19	04:25:00	n/a	32.5	87.5	127.6	210.1	255.3	530.1
2012-10-19	05:06:00	n/a	26.7	102.4	134.1	231.2	326.1	417.1
2012-10-19	05:45:00	n/a	24.4	98.2	143.1	268.2	363.7	556.9
ACTH Challenge
Date	Time	hours before or after challenge	Cortisol ng/g feces	Corticosterone ng/g feces	11-oxoetiocholanolone I ng/g feces	11-oxoetiocholanolone II ng/g feces	3β,11β-diol-CM ng/g feces	3α,11β-diol-CM ng/g feces
2012-10-21	06:50:00	-11.25	24.4	124	163.7	1173.1	340	517.3		24.4	124	163.7	1173.1	340	517.3
2012-10-21	07:06:00	-11	19.2	49.7	116.7	746.7	566.2	983.3		19.2	49.7	116.7	746.7	566.2	983.3
2012-10-21	07:14:00	-10.75	21.3	60.5	108.3	289.4	439.5	728.2		21.3	60.5	108.3	289.4	439.5	728.2
2012-10-21	08:56:00	-9	26.8	67	166.2	305.6	189.4	553.4		26.8	67	166.2	305.6	189.4	553.4
2012-10-21	11:12:00	-6.75	18.9	52.8	59.3	292.3	178.3	440.4		18.9	52.8	59.3	292.3	178.3	440.4
2012-10-21	11:57:00	-6	20.7	52.8	75.4	350.4	215.3	222.5		20.7	52.8	75.4	350.4	215.3	222.5
2012-10-21	12:54:00	-5	19.6	46.1	103.5	215.8	234.9	196.9		19.6	46.1	103.5	215.8	234.9	196.9
2012-10-21	13:25:00	-4.5	23.4	60.4	124.5	354.8	204.2	371.7		23.4	60.4	124.5	354.8	204.2	371.7
2012-10-21	14:25:00	-3.5	24.4	85.3	115.2	277.2	146.7	397.3		24.4	85.3	115.2	277.2	146.7	397.3
2012-10-21	15:43:00	-2.25	26.3	53.5	142.8	217.1	153.5	193.4		26.3	53.5	142.8	217.1	153.5	193.4
2012-10-21	16:00:00	-2	28	61.8	135.9	363.8	196.8	196.9		28	61.8	135.9	363.8	196.8	196.9
2012-10-21	16:47:00	-1.25	31.7	63.2	63.9	183.4	214.9	434.6		31.7	63.2	63.9	183.4	214.9	434.6
2012-10-21	20:03:00	2	30.3	115.1	183.3	358	214.7	346		30.3	115.1	183.3	358	214.7	346
2012-10-21	21:50:00	4	23	57.5	50.9	236	152.6	251.7		23	57.5	50.9	236	152.6	251.7
2012-10-22	04:00:00	10	17.1	52.7	58.1		196.1	219		17.1	52.7	58.1		196.1	219
2012-10-22	05:30:00	11.5	22.1	57.2	61.6	574.2	204.6	567.4		22.1	57.2	61.6	574.2	204.6	567.4
2012-10-22	07:23:00	13.5	31	52.2	207.5	1493.8	288	794.6		31	52.2	207.5	1493.8	288	794.6
2012-10-22	07:55:00	14	49.3	54.6	333.5	2123.1	361.8	794.6		49.3	54.6	333.5	2123.1	361.8	794.6
2012-10-22	10:26:00	16.5	33	65	651.3	2720.7	433.3	1010.1		33	65	651.3	2720.7	433.3	1010.1
2012-10-22	13:41:00	19.5	34.1	93.6	1045.2	4089	438.7	1463.3		34.1	93.6	1045.2	4089	438.7	1463.3
2012-10-22	14:53:00	21	26.6	59.2	1131.7	4405.9	629.7	2099.4		26.6	59.2	1131.7	4405.9	629.7	2099.4
2012-10-22	17:10:00	23.25	23.9	83.2	1052.8	4224.9	493.1	1363.1		23.9	83.2	1052.8	4224.9	493.1	1363.1
2012-10-22	18:54:00	25	31.9	89	1431	4613.8	787.3	1695.1		31.9	89	1431	4613.8	787.3	1695.1
2012-10-22	21:14:00	27.25	31.8	118.2	2376.7	4357.8	390.7	1614.8		31.8	118.2	2376.7	4357.8	390.7	1614.8
2012-10-23	00:01:00	30	26.7	75.5	1958.9	5848.9	375.1	2332.4		26.7	75.5	1958.9	5848.9	375.1	2332.4
2012-10-23	03:34:00	33.5	21.9	84.4	1320	4265.1	330.5	1959.6		21.9	84.4	1320	4265.1	330.5	1959.6
2012-10-23	05:33:00	35	20.9	78.9	1106.1	4776.2	359.8	1765		20.9	78.9	1106.1	4776.2	359.8	1765
2012-10-23	05:58:00	35.5	20.9	83	871.9	4154.9	330.7	1477.3		20.9	83	871.9	4154.9	330.7	1477.3
2012-10-23	07:24:00	37	21.7	60.6	1009.6	3994.6	249.7	1102.1		21.7	60.6	1009.6	3994.6	249.7	1102.1
2012-10-23	10:35:00	40.5	19.3	66.8	802.2	2666.7	227.1	1282.7		19.3	66.8	802.2	2666.7	227.1	1282.7
2012-10-23	11:18:00	42.25	17.8	64.8	626.3	1862.9	260.1	1120.8		17.8	64.8	626.3	1862.9	260.1	1120.8
2012-10-23	12:12:00	43.25	20.4	72.6	804.7	2640	243.8	1186		20.4	72.6	804.7	2640	243.8	1186
2012-10-23	13:45:00	44.75	17.4	72.7	706	3043.1	205.5	1625.2		17.4	72.7	706	3043.1	205.5	1625.2
2012-10-23	14:29:00	45.5	17.6	85.1	711.2	2380.2	207.4	1442.3		17.6	85.1	711.2	2380.2	207.4	1442.3
2012-10-23	14:42:00	45.75	17.9	93.3	406	2386.5	256.1	1166.2		17.9	93.3	406	2386.5	256.1	1166.2
2012-10-23	15:14:00	46.25	17.2	93.5	467.2	2421	281.5	1614.8		17.2	93.5	467.2	2421	281.5	1614.8
2012-10-23	16:51:00	47	16.9	82.2	594.3	2671.7	259.5	2775.1		16.9	82.2	594.3	2671.7	259.5	2775.1
2012-10-23	17:30:00	47.5	18.9	93	387.1	1870.6	232.5	2037.7		18.9	93	387.1	1870.6	232.5	2037.7
2012-10-23	19:32:00	49.5	17.7	103.5	285	2213.1	261.7	1973.6		17.7	103.5	285	2213.1	261.7	1973.6
2012-10-23	20:28:00	50.5	21.8	124.4	395.1	1304.2	174.8	1294.4		21.8	124.4	395.1	1304.2	174.8	1294.4
2012-10-23	21:34:00	51.5	14.6	90.5	128.3	365	191.6	1135.9		14.6	90.5	128.3	365	191.6	1135.9
2012-10-23	23:36:00	53.5	17.1	89.1	92	341.6	143.6	850.5		17.1	89.1	92	341.6	143.6	850.5
2012-10-23	23:51:00	54	15.3	94.8	132.9	358.3	197.8	858.6		15.3	94.8	132.9	358.3	197.8	858.6
2012-10-24	00:53:00	55	20.5	98.6	95.9	434.7	157.1	547.6		20.5	98.6	95.9	434.7	157.1	547.6
2012-10-24	04:56:00	59	14.5	76.3	87.4	428.6	184.2	1245.4		14.5	76.3	87.4	428.6	184.2	1245.4
2012-10-24	05:15:00	59.25	16.2	95.2	66.2	350	166.8	871.5		16.2	95.2	66.2	350	166.8	871.5
2012-10-24	06:05:00	60	16.1	94.3	76.4	398.8	244.9	892.4		16.1	94.3	76.4	398.8	244.9	892.4
2012-10-24	06:17:00	60.25	33.6	178.8	367.8	169.1	106	796.9		33.6	178.8	367.8	169.1	106	796.9
2012-10-24	06:45:00	60.75	17.2	81.6	55.3	418.1	189.8	1591.5		17.2	81.6	55.3	418.1	189.8	1591.5
2012-10-24	07:46:00	61.75	16.2	87.8	39.9	375.3	172.3	828.3		16.2	87.8	39.9	375.3	172.3	828.3
2012-10-24	08:35:00	62.5	17.3	113	49.5	320.4	225.1	768.9		17.3	113	49.5	320.4	225.1	768.9
2012-10-24	09:00:00	63	18.2	76.1	52.3	362	171.6	1073		18.2	76.1	52.3	362	171.6	1073
2012-10-24	09:47:00	63.75	12.4	85.6	36.7	390.6	181.1	1028.7		12.4	85.6	36.7	390.6	181.1	1028.7
2012-10-24	10:32:00	64.5	13	83.9	35.1	343.7	184.3	796.9		13	83.9	35.1	343.7	184.3	796.9
2012-10-24	11:07:00	65	13.9	111.8	42	329.1	221.3	852.8		13.9	111.8	42	329.1	221.3	852.8
2012-10-24	11:51:00	66	11.8	72.5	31.1	356.7	180	1055.5		11.8	72.5	31.1	356.7	180	1055.5
2012-10-24	13:03:00	67	11.7	82.6	33.4	342.5	206.9	1046.2		11.7	82.6	33.4	342.5	206.9	1046.2
2012-10-24	13:32:00	67.5	13.6	84	29.9	208.6	160.1	768.9		13.6	84	29.9	208.6	160.1	768.9
2012-10-24	14:48:00	68.75	12.1	106.3	35.2	338.2	209.6	741		12.1	106.3	35.2	338.2	209.6	741
2012-10-24	15:13:00	69.25	15	81.4	34.9	324	169	927.4		15	81.4	34.9	324	169	927.4
2012-10-24	15:25:00	69.5	25.8	98.1	30.8	354.2	177.2	1117.3		25.8	98.1	30.8	354.2	177.2	1117.3
2012-10-24	17:07:00	71	17.5	98.2	44.3	188.5	159.9	758.4		17.5	98.2	44.3	188.5	159.9	758.4
2012-10-24	17:59:00	72	15.5	126.6	48.1	325.6	220.9	1003.1		15.5	126.6	48.1	325.6	220.9	1003.1

## Sheet: Giraffe 2
ACTH Challenge
Date	Time	hours before or after challenge	Cortisol ng/g feces	Corticosterone ng/g feces	11-oxoetiocholanolone I ng/g feces	11-oxoetiocholanolone II ng/g feces	3β,11β-diol-CM ng/g feces	3α,11β-diol-CM ng/g feces
2013-05-16 09:00:00	2013-05-16 09:00:00	-123.3	50.4	169.4	154	77.7	302.5	498.6
2013-05-17 09:00:00	2013-05-17 09:00:00	-99.3	40.9	124.1	255.6	193	324.5	942.5
2013-05-18 09:00:00	2013-05-18 09:00:00	-75.3	53.2	287.9	216	36	249.1	326.2
2013-05-19 09:00:00	2013-05-19 09:00:00	-51.3	51.6	182.3	233	142.8	407.3	566.2
2013-05-21 09:00:00	2013-05-21 09:00:00	-3.3	70.9	322.7	305.2	30.3	283.3	506.8
2013-05-22 08:50:00	2013-05-22 08:50:00	20.5333	118.1	279.9	1133.6	218.8	402.6	1169.7
2013-05-22 11:30:00	2013-05-22 11:30:00	23.2	157	357.6	1438.8	251.8	602.4	822.5
2013-05-22 12:16:00	2013-05-22 12:16:00	23.9667	194.6	418.6	1928.2	400.8	949.7	1356.1
2013-05-22 15:58:00	2013-05-22 15:58:00	27.6667	214.8	439.6	3410.5	251.2	961.8	2381.4
2013-05-23 09:00:00	2013-05-23 09:00:00	44.7	61.2	277.8	609.4	97.4	346.4	1104.5
2013-05-24 09:00:00	2013-05-24 09:00:00	68.7	56.3	287.1	571.8	89.2	320.5	939
2013-05-25 09:00:00	2013-05-25 09:00:00	92.7	45.2	238.2	510.3	120.4	390.7	1464.5

## Sheet: Giraffe 3
days before or after transport	11-oxoetiocholanolone I ng/g feces	11-oxoetiocholanolone II ng/g feces
-10	130.3	115.2
-9	132.8	304.7
-8	63.8	228.5
-7	97.1	238.4
-6	82.8	254.6
-5
-4
-3	149	383.9
-2	106.4	268.7
-1	95.7	232.4
0	89.9	264.3
1	800.2	833.5
2	316.5	695.2
3	545.6	917.4
4	609.9	544.5
5	231.3	884.9
6	495.5	1361.5
7	82.5	488.1
8	44.8	223.3
9	43.2	90.2
10	1040	935.3
11	242.5	449.3
12	145.7	439.2
13	136.7	509.6
14	71.5	273.9
15	118.8	448.6
16	1495.2	886
17	227.9	385.2
18	187.6	706.7
19	1119.2	798
20	208.2	432.3
21	404.2	538.2
22	112.7	413.6
23	325.3	634.4
24	309.1	740.6
25	60.2	474.6
26	112	490
27	276.6	836.2
28
29	160.6	487.8
30	63.2	287.6

## Sheet: Giraffe 4
days before or after transport	11-oxoetiocholanolone I ng/g feces	11-oxoetiocholanolone II ng/g feces
-38	702.2	3263
-37	805.3	1581
-36	428.1	1475
-35	686.4	1631.5
-34
-33
-32	449.3	2039
-31	730.6	1372.8
-30	96.9	300.8
-29	463.8	1667.1
-28	285.6	1275.9
-27
-26
-25
-24
-23
-22	530.9	1188.6
-21	326.6	1453.1
-20	358.3	1293
-19
-18
-17
-16
-15
-14	458.5	1488.8
-13	387.1	1799.5
-12	297	828.5
-11
-10
-9
-8
-7
-6
-5	644.1	953.7
-4	356.6	1197.2
-3
-2	189.1	1398.9
-1
0
1
2	3176	7362
3	1774.6	4339
4	1245.3	2941
5	1261	1869
6	878.6	1484.9
7
8
9	582.9	1301
10
11
12	828.3	1698.8
13	742.6	1213.6
14
15
16
17
18
19	488.7	1430.8
20	389.3	1414.4
21
22	913.6	1862
23	432.8	1482
24	428.4	1281
25
26
27
28
29
30
31	671	1376.8
32
33	746.3	906
34	514.1	2112
35	869.4	1476.8
36	1402.4	1584.4
37
38
39
40
41	263.8	1331.8

## Sheet: Giraffe 5
days before or after transport	11-oxoetiocholanolone I ng/g feces	11-oxoetiocholanolone II ng/g feces
-3	64.8	222.4
-2	82.6	242.4
-1	100.9	317
0	379.1	371.5
1	2546.5	1503.1
2	6914	1366.2
3	7004.8	2645.5
4	2189	2423.8
5	2168.1	1855.7
6	2019.6	1834.8
7	2162.6	961.4
8	1162.1	804.1
9	1592.8	1278.8
10	1132.4	641.8
11	751.8	551.1
12	742.5	491.1
13	1111.5	664.9
14	518.1	819.5

## Sheet: Giraffe 6
days before or after transport	11-oxoetiocholanolone I ng/g feces	11-oxoetiocholanolone II ng/g feces
-8	1066.4	826.1
-7	696	1109.6
-6	863.7	1367.4
-5	887.9	1406.2
-4	1274.7	1540.4
-3	719.8	1165.9
-2	938.6	913.2
-1
0	598.7	161.3
1	2299	2547
2	1490.3	1470.7
3	1386.4	1864.9
4	1642.4	1445.4
5	1120.1	647.2
6	795.7	1146.6
7
8	886.2	1427.3
9
10	1517.5	1711.8
11	1366.8	1384
12	1367	1257
13
14	1125.3	1058.1
15	1417.7	1002.8
16	1176.2	807.8
17
18	1119.7	1157.9
19	766.4	889.6
20	1106.2	1266.8
21
22	891.1	622.6
23	853.7	593.3
24	579.4	780.8
25	854.5	1057.1
26	1227.3	1003.2
27	1204.9	1315.6
28	743.2	1203.8
29	900.7	972.7
30	751	556.4
31	444.6	658.2
32	657.3	564.7
33
34	1036.5	473.8
35	963.1	987.3
36
37
38	787.4	964.8

## Sheet: Giraffe 7
days before or after transport	11-oxoetiocholanolone I ng/g feces	11-oxoetiocholanolone II ng/g feces
-5	507.7	1322.7
-4	619.9	1283.7
-3	560.7	1519.2
-2	707	1033.3
-1	593.5	1148.5
0	593.8	867.2
1	1462.5	2223.3
2	1284.5	1525
3	1621.7	1708.3
4	929.4	983.8
5	757.8	1110.1
6	402.5	821.8
7	436.2	811.8
8	518.2	1009.9
9	648.7	772.6
10	500.3	1058.6
11	549.8	561.1
12	599.2	248.8
13
14	491.1	756.9
15	554	620.2
16	647.1	364.2
17	546.9	691.1
18	497.8	597.8
19	551.9	667.6
20	454	1113.6
21	315.4	782.6
22	418.1	1074.8
23
24	444.1	892
25	536	606.4
26	574.3	762.5
27	665.7	679.9
28	588.1	957.5
29
30	426.7	1001.5
31	460.1	594.6
32
33	621.2	1078.6
34	441.7	646.8
35
36	430.8	1053
37
38	482.8	468.9
